# Supplementary material for: Adaptive Reprogramming During Early Seed Germination Requires Temporarily Enhanced Fermentation-A Critical Role for Alternative Oxidase Regulation That Concerns Also Microbiota Effectiveness
Source: Front Plant Sci. 2021 Oct 1;12:686274. doi: 10.3389/fpls.2021.686274 (PMC8518632; doi:10.3389/fpls.2021.686274)
Supplement: Supplementary Figure 1 — Exogenous sucrose delayed callus emergence and was necessary for SE. [file Data_Sheet_1.zip]

Archive with 5 entries (5 files):
- New folder (2)/Figure 2.DOCX
- New folder (2)/Figure 3.DOCX
- New folder (2)/Figure 4.DOCX
- New folder (2)/Table 1 and Figure 1.DOCX
- New folder (2)/Table 2.DOCX
